# Supplementary material for: Cetyl All-Trans-Retinoate as a Lipidic ATRA Prodrug with Enhanced Anticancer and Chemosensitizing Activity
Source: Int J Mol Sci. 2026 Jul 3;27(13):5982. doi: 10.3390/ijms27135982 (PMC13361345; doi:10.3390/ijms27135982)
Supplement: Supplementary file 1 [file ijms-27-05982-s001.zip]

Archive with 1 entries (1 files):
- ijms-4350473-supplementary.pdf
